# Supplementary material for: Efficient and Non-Invasive Grading of Chinese Mitten Crab Based on Fatness Estimated by Combing Machine Vision and Deep Learning
Source: Foods. 2025 Jun 5;14(11):1989. doi: 10.3390/foods14111989 (PMC12154455; doi:10.3390/foods14111989)
Supplement: Supplementary file 1 [file foods-14-01989-s001.zip]

Archive with 1 entries (1 files):
- foods-3644327-supplementary.pdf
